# Supplementary material for: Survey dataset on occupants׳ satisfaction with housing and life in public residential estates in Ogun State, Nigeria
Source: Data Brief. 2018 Sep 15;20:1745–8. doi: 10.1016/j.dib.2018.09.036 (PMC6161412; doi:10.1016/j.dib.2018.09.036)
Supplement: Supplementary file 2 — Supplementary material [file mmc2.zip]

Archive with 4 entries (4 files):
- Data on residents Satisfaction .sav
- Sample of Questionniare .doc
- Residents' Responses to the questions on residential sataifsction and Satisfaction with life .doc
- Housing units'  Characteristics.doc
